# Supplementary material for: Spatio-Temporal Projections of the Distribution of the Canopy-Forming Algae Sargassum in the Western North Pacific Under Climate Change Scenarios Using the MAXENT Model
Source: Biology (Basel). 2025 May 22;14(6):590. doi: 10.3390/biology14060590 (PMC12189625; doi:10.3390/biology14060590)
Supplement: Supplementary file 1 [file biology-14-00590-s001.zip]

Archive with 2 entries (2 files):
- Supplementary Materials (Figures S1-S6 and Table S2).pdf
- Table_S1_occ_total_with_source.csv
