# Supplementary material for: Spatio-Temporal Projections of the Distribution of the Canopy-Forming Algae Sargassum in the Western North Pacific Under Climate Change Scenarios Using the MAXENT Model
Source: Biology (Basel). 2025 May 22;14(6):590. doi: 10.3390/biology14060590 (PMC12189625; doi:10.3390/biology14060590)
Supplement: Supplementary file 1 [file biology-14-00590-s001.zip › Table_S1_occ_total_with_source.csv]

species	period	longitude(raw)	latitude(raw)	longitude(processed)	latitude(processed)	source
horneri	Pre-2000yr	125.136578	37.875567	125.125	37.825	Lee and Kang 2002
horneri	Pre-2000yr	126.323642	37.255078	126.325	37.275	Lee and Kang 2002
horneri	Pre-2000yr	126.354397	36.967381	126.375	36.975	Lee and Kang 2002
horneri	Pre-2000yr	126.154014	36.836997	126.175	36.825	Lee and Kang 2002
horneri	Pre-2000yr	126.135544	36.672342	126.125	36.675	Lee and Kang 2002
horneri	Pre-2000yr	126.315267	36.588636	126.275	36.575	Lee and Kang 2002
horneri	Pre-2000yr	126.529772	36.238511	126.525	36.225	Lee and Kang 2002
horneri	Pre-2000yr	126.056878	35.876736	126.075	35.875	Lee and Kang 2002
horneri	Pre-2000yr	126.56615	35.827194	126.525	35.825	Lee and Kang 2002
horneri	Pre-2000yr	126.306383	35.243303	126.275	35.225	Lee and Kang 2002
horneri	Pre-2000yr	126.084631	35.109853	126.075	35.125	Lee and Kang 2002
horneri	Pre-2000yr	125.981517	34.871928	125.975	34.825	Lee and Kang 2002
horneri	Pre-2000yr	126.021822	34.350136	126.025	34.375	Lee and Kang 2002
horneri	Pre-2000yr	126.094275	34.419214	126.075	34.425	Lee and Kang 2002
horneri	Pre-2000yr	126.365	34.44605	126.375	34.425	Lee and Kang 2002
horneri	Pre-2000yr	126.624661	34.399731	126.625	34.375	Lee and Kang 2002
horneri	Pre-2000yr	126.778222	34.327408	126.775	34.325	Lee and Kang 2002
horneri	Pre-2000yr	127.130314	34.575006	127.125	34.575	Lee and Kang 2002
horneri	Pre-2000yr	127.467764	34.662483	127.475	34.675	Lee and Kang 2002
horneri	Pre-2000yr	127.805756	34.482908	127.825	34.475	Lee and Kang 2002
horneri	Pre-2000yr	127.841297	34.962389	127.825	34.925	Lee and Kang 2002
horneri	Pre-2000yr	127.908631	34.766647	127.925	34.725	Lee and Kang 2002
horneri	Pre-2000yr	128.242814	34.622922	128.225	34.625	Lee and Kang 2002
horneri	Pre-2000yr	128.69015	34.808997	128.675	34.775	Lee and Kang 2002
horneri	Pre-2000yr	128.695519	34.975708	128.725	34.975	Lee and Kang 2002
horneri	Pre-2000yr	129.4249	35.480944	129.425	35.475	Lee and Kang 2002
horneri	Pre-2000yr	129.452847	35.618475	129.475	35.625	Lee and Kang 2002
horneri	Pre-2000yr	129.518658	35.924572	129.525	35.925	Lee and Kang 2002
horneri	Pre-2000yr	129.551194	36.084239	129.575	36.075	Lee and Kang 2002
horneri	Pre-2000yr	129.429244	35.997267	129.425	36.025	Lee and Kang 2002
horneri	Pre-2000yr	129.410619	36.390186	129.425	36.375	Lee and Kang 2002
horneri	Pre-2000yr	129.425972	36.565333	129.425	36.575	Lee and Kang 2002
horneri	Pre-2000yr	129.362822	37.148333	129.375	37.125	Lee and Kang 2002
horneri	Pre-2000yr	129.179833	37.464189	129.175	37.475	Lee and Kang 2002
horneri	Pre-2000yr	129.115083	37.580192	129.125	37.575	Lee and Kang 2002
horneri	Pre-2000yr	129.058589	37.673631	129.075	37.675	Lee and Kang 2002
horneri	Pre-2000yr	128.956578	37.773636	128.975	37.775	Lee and Kang 2002
horneri	Pre-2000yr	130.798008	37.512192	130.775	37.525	Lee and Kang 2002
horneri	Pre-2000yr	130.879369	37.464422	130.925	37.475	Lee and Kang 2002
horneri	Pre-2000yr	131.867581	37.239508	131.875	37.225	Lee and Kang 2002
horneri	Pre-2000yr	126.489633	33.51905	126.475	33.525	Lee and Kang 2002
horneri	Pre-2000yr	126.163153	33.285653	126.175	33.225	Lee and Kang 2002
horneri	Pre-2000yr	126.475983	33.226942	126.475	33.225	Lee and Kang 2002
horneri	Pre-2000yr	126.569319	33.237731	126.575	33.225	Lee and Kang 2002
horneri	Pre-2000yr	126.846908	33.325344	126.875	33.325	Lee and Kang 2002
horneri	Pre-2000yr	126.911006	33.507944	126.925	33.525	Lee and Kang 2002
horneri	Pre-2000yr	126.827283	33.552697	126.825	33.575	Lee and Kang 2002
horneri	Pre-2000yr	130.914331	37.487003	130.925	37.475	https://www.mbris.kr
horneri	Pre-2000yr	131.867689	37.239342	131.875	37.225	https://www.mbris.kr
horneri	Pre-2000yr	126.075772	36.231442	126.075	36.175	https://www.mbris.kr
horneri	Pre-2000yr	128.091544	34.921872	128.075	34.875	https://www.mbris.kr
horneri	Pre-2000yr	128.078756	34.903397	128.075	34.875	https://www.mbris.kr
horneri	Pre-2000yr	126.075556	36.231278	126.075	36.175	https://www.mbris.kr
horneri	Pre-2000yr	126.486681	36.403261	126.475	36.425	https://www.mbris.kr
horneri	Pre-2000yr	126.493203	36.142211	126.475	36.125	https://www.mbris.kr
horneri	Pre-2000yr	126.499689	36.325128	126.475	36.325	https://www.mbris.kr
horneri	Pre-2000yr	126.486378	36.399617	126.475	36.375	https://www.mbris.kr
horneri	Pre-2000yr	126.493239	36.145158	126.475	36.125	https://www.mbris.kr
horneri	Pre-2000yr	126.486489	36.399053	126.475	36.375	https://www.mbris.kr
horneri	Pre-2000yr	126.493031	36.138283	126.475	36.125	https://www.mbris.kr
horneri	Pre-2000yr	129.329106	37.267658	129.325	37.325	https://www.mbris.kr
horneri	Pre-2000yr	129.465	36.680833	129.475	36.675	https://www.mbris.kr
horneri	Pre-2000yr	126.498467	36.158797	126.475	36.175	https://www.mbris.kr
horneri	Pre-2000yr	126.463889	35.638333	126.475	35.675	https://www.mbris.kr
horneri	Pre-2000yr	126.351022	36.348794	126.375	36.325	https://www.mbris.kr
horneri	Pre-2000yr	129.512372	35.807742	129.525	35.825	https://www.mbris.kr
horneri	Pre-2000yr	127.087725	34.308747	127.075	34.325	https://www.mbris.kr
horneri	Post-2000yr	128.560875	38.2608	128.575	38.275	https://www.mbris.kr
horneri	Post-2000yr	128.567519	34.770769	128.575	34.775	https://www.mbris.kr
horneri	Post-2000yr	128.154644	34.9073	128.175	34.875	https://www.mbris.kr
horneri	Post-2000yr	128.624736	34.71325	128.625	34.675	https://www.mbris.kr
horneri	Post-2000yr	129.329106	37.267658	129.325	37.325	https://www.mbris.kr
horneri	Post-2000yr	126.341911	33.959056	126.325	33.975	https://www.mbris.kr
horneri	Post-2000yr	128.830656	37.905733	128.825	37.925	https://www.mbris.kr
horneri	Post-2000yr	129.512372	35.807742	129.525	35.825	https://www.mbris.kr
horneri	Post-2000yr	127.776244	34.681242	127.775	34.725	https://www.mbris.kr
horneri	Post-2000yr	128.877453	37.840994	128.875	37.875	https://www.mbris.kr
horneri	Post-2000yr	128.878889	37.837833	128.875	37.875	https://www.mbris.kr
horneri	Post-2000yr	126.075772	36.231442	126.075	36.175	https://www.mbris.kr
horneri	Post-2000yr	126.172144	36.842608	126.175	36.825	https://www.mbris.kr
horneri	Post-2000yr	128.847453	37.868203	128.875	37.875	https://www.mbris.kr
horneri	Post-2000yr	126.952222	33.491667	126.975	33.475	https://www.mbris.kr
horneri	Post-2000yr	128.766119	35.062547	128.775	35.075	https://www.mbris.kr
horneri	Post-2000yr	126.916389	33.425556	126.925	33.425	https://www.mbris.kr
horneri	Post-2000yr	126.294722	33.208611	126.325	33.225	https://www.mbris.kr
horneri	Post-2000yr	126.951944	33.524722	126.975	33.525	https://www.mbris.kr
horneri	Post-2000yr	126.695833	33.557778	126.675	33.575	https://www.mbris.kr
horneri	Post-2000yr	128.422317	34.7644	128.375	34.775	https://www.mbris.kr
horneri	Post-2000yr	128.830144	37.905628	128.825	37.925	https://www.mbris.kr
horneri	Post-2000yr	128.786869	37.946336	128.775	37.975	https://www.mbris.kr
horneri	Post-2000yr	128.991086	37.734278	129.025	37.725	https://www.mbris.kr
horneri	Post-2000yr	128.847303	37.868178	128.875	37.875	https://www.mbris.kr
horneri	Post-2000yr	126.518611	33.231944	126.525	33.225	https://www.mbris.kr
horneri	Post-2000yr	126.5138	33.218139	126.525	33.225	https://www.mbris.kr
horneri	Post-2000yr	126.564914	33.227522	126.575	33.225	https://www.mbris.kr
horneri	Post-2000yr	126.599181	33.228217	126.575	33.225	https://www.mbris.kr
horneri	Post-2000yr	126.499689	36.325128	126.475	36.325	https://www.mbris.kr
horneri	Post-2000yr	126.463889	35.638333	126.475	35.675	https://www.mbris.kr
horneri	Post-2000yr	129.360917	35.360528	129.375	35.375	https://www.mbris.kr
horneri	Post-2000yr	126.265278	33.119444	126.275	33.125	https://www.mbris.kr
horneri	Post-2000yr	126.469331	35.627706	126.475	35.675	https://www.mbris.kr
horneri	Post-2000yr	127.302525	34.051858	127.325	34.075	https://www.mbris.kr
horneri	Post-2000yr	126.463333	35.634722	126.475	35.675	https://www.mbris.kr
horneri	Post-2000yr	129.243333	35.264722	129.275	35.275	https://www.mbris.kr
horneri	Post-2000yr	129.386389	36.209167	129.425	36.175	https://www.mbris.kr
horneri	Post-2000yr	128.514806	38.353444	128.525	38.375	https://www.mbris.kr
horneri	Post-2000yr	128.788611	37.938889	128.775	37.975	https://www.mbris.kr
horneri	Post-2000yr	128.665833	38.089444	128.675	38.125	https://www.mbris.kr
horneri	Post-2000yr	129.327431	37.280261	129.325	37.325	https://www.mbris.kr
horneri	Post-2000yr	129.261381	37.346911	129.275	37.325	https://www.mbris.kr
horneri	Post-2000yr	129.189611	37.451056	129.175	37.475	https://www.mbris.kr
horneri	Post-2000yr	126.264167	33.114167	126.275	33.125	https://www.mbris.kr
horneri	Post-2000yr	126.268333	33.123889	126.275	33.125	https://www.mbris.kr
horneri	Post-2000yr	126.270278	33.119444	126.275	33.125	https://www.mbris.kr
horneri	Post-2000yr	129.028056	37.643333	129.075	37.625	https://www.mbris.kr
horneri	Post-2000yr	129.397617	36.171658	129.425	36.175	https://www.mbris.kr
horneri	Post-2000yr	126.936667	33.464167	126.925	33.475	https://www.mbris.kr
horneri	Post-2000yr	126.515833	33.215556	126.525	33.225	https://www.mbris.kr
horneri	Post-2000yr	129.504144	35.790819	129.525	35.775	https://www.mbris.kr
horneri	Post-2000yr	129.458611	36.800833	129.475	36.825	https://www.mbris.kr
horneri	Post-2000yr	127.776431	34.682781	127.775	34.725	https://www.mbris.kr
horneri	Post-2000yr	126.927217	33.4242	126.925	33.425	https://www.mbris.kr
horneri	Post-2000yr	126.910569	34.1912	126.925	34.225	https://www.mbris.kr
horneri	Post-2000yr	128.632778	34.732222	128.675	34.725	https://www.mbris.kr
horneri	Post-2000yr	127.589722	34.756389	127.525	34.775	https://www.mbris.kr
horneri	Post-2000yr	126.758522	34.315367	126.775	34.325	https://www.mbris.kr
horneri	Post-2000yr	129.464392	36.686264	129.475	36.675	https://www.mbris.kr
horneri	Post-2000yr	129.3505	36.803747	129.475	36.825	https://www.mbris.kr
horneri	Post-2000yr	126.567778	33.2275	126.575	33.225	https://www.mbris.kr
horneri	Post-2000yr	129.224869	35.193997	129.225	35.175	https://www.mbris.kr
horneri	Post-2000yr	128.550175	34.630458	128.575	34.625	https://www.mbris.kr
horneri	Post-2000yr	128.571631	34.660772	128.575	34.675	https://www.mbris.kr
horneri	Post-2000yr	128.592067	34.614114	128.575	34.625	https://www.mbris.kr
horneri	Post-2000yr	126.633611	33.538889	126.625	33.575	https://www.mbris.kr
horneri	Post-2000yr	126.961111	33.5175	126.975	33.525	https://www.mbris.kr
horneri	Post-2000yr	126.943056	33.510278	126.925	33.525	https://www.mbris.kr
horneri	Post-2000yr	129.1225	37.518889	129.125	37.575	https://www.mbris.kr
horneri	Post-2000yr	129.185833	37.4025	129.225	37.425	https://www.mbris.kr
horneri	Post-2000yr	126.517219	33.231564	126.525	33.225	https://www.mbris.kr
horneri	Post-2000yr	126.309128	33.228853	126.325	33.225	https://www.mbris.kr
horneri	Post-2000yr	126.508797	36.314389	126.475	36.325	https://www.mbris.kr
horneri	Post-2000yr	129.530861	35.856806	129.525	35.875	https://www.mbris.kr
horneri	Post-2000yr	126.507825	35.661139	126.475	35.675	https://www.mbris.kr
horneri	Post-2000yr	128.71515	34.935836	128.725	34.925	https://www.mbris.kr
horneri	Post-2000yr	126.3966	33.240717	126.375	33.225	https://www.mbris.kr
horneri	Post-2000yr	126.942194	33.503083	126.925	33.525	https://www.mbris.kr
horneri	Post-2000yr	126.563167	33.22605	126.575	33.225	https://www.mbris.kr
horneri	Post-2000yr	126.809014	34.327378	126.825	34.325	https://www.mbris.kr
horneri	Post-2000yr	129.221056	35.219289	129.225	35.175	https://www.mbris.kr
horneri	Post-2000yr	129.226494	35.216994	129.225	35.175	https://www.mbris.kr
horneri	Post-2000yr	126.231111	33.405556	126.225	33.425	https://www.mbris.kr
horneri	Post-2000yr	129.563611	35.99	129.575	35.975	https://www.mbris.kr
horneri	Post-2000yr	126.560786	34.214378	126.575	34.225	https://www.mbris.kr
horneri	Post-2000yr	126.563975	34.213217	126.575	34.225	https://www.mbris.kr
horneri	Post-2000yr	126.560128	34.188506	126.575	34.175	https://www.mbris.kr
horneri	Post-2000yr	128.375	34.816389	128.375	34.775	https://www.mbris.kr
horneri	Post-2000yr	126.911944	33.493056	126.925	33.475	https://www.mbris.kr
horneri	Post-2000yr	128.053889	34.796944	128.075	34.775	https://www.mbris.kr
horneri	Post-2000yr	129.395414	36.175997	129.425	36.175	https://www.mbris.kr
horneri	Post-2000yr	126.759167	33.558056	126.775	33.575	https://www.mbris.kr
horneri	Post-2000yr	126.260278	33.426111	126.225	33.425	https://www.mbris.kr
horneri	Post-2000yr	128.912361	37.810164	128.925	37.825	https://www.mbris.kr
horneri	Post-2000yr	128.159131	34.908247	128.175	34.875	https://www.mbris.kr
horneri	Post-2000yr	126.803453	34.324717	126.825	34.325	https://www.mbris.kr
horneri	Post-2000yr	128.779083	37.938208	128.775	37.975	https://www.mbris.kr
horneri	Post-2000yr	127.315378	34.014247	127.325	34.025	https://www.mbris.kr
horneri	Post-2000yr	129.171667	35.1525	129.175	35.125	https://www.mbris.kr
horneri	Post-2000yr	126.923117	33.43475	126.925	33.425	https://www.mbris.kr
horneri	Post-2000yr	126.933797	33.460583	126.925	33.475	https://www.mbris.kr
horneri	Post-2000yr	128.034678	34.917383	128.025	34.925	https://www.mbris.kr
horneri	Post-2000yr	128.768517	37.962006	128.775	37.975	https://www.mbris.kr
horneri	Post-2000yr	126.358219	33.727833	126.375	33.725	https://www.mbris.kr
horneri	Post-2000yr	126.935594	33.458717	126.925	33.475	https://www.mbris.kr
horneri	Post-2000yr	128.557286	38.273097	128.575	38.275	https://www.mbris.kr
horneri	Post-2000yr	129.237314	35.258728	129.275	35.275	https://www.mbris.kr
horneri	Post-2000yr	128.609053	38.164089	128.625	38.175	https://www.mbris.kr
horneri	Post-2000yr	126.347531	34.422539	126.375	34.425	https://www.mbris.kr
horneri	Post-2000yr	129.510269	35.812022	129.525	35.825	https://www.mbris.kr
horneri	Post-2000yr	126.313669	33.866633	126.325	33.875	https://www.mbris.kr
horneri	Post-2000yr	130.821958	37.526672	130.775	37.525	https://www.mbris.kr
horneri	Post-2000yr	130.822083	37.526722	130.775	37.525	https://www.mbris.kr
horneri	Post-2000yr	129.193944	35.160878	129.225	35.175	https://www.mbris.kr
horneri	Post-2000yr	126.701139	34.295878	126.725	34.275	https://www.mbris.kr
horneri	Post-2000yr	128.834739	37.89775	128.825	37.925	https://www.mbris.kr
horneri	Post-2000yr	129.119722	37.566389	129.125	37.575	https://www.mbris.kr
horneri	Post-2000yr	128.600378	38.214717	128.625	38.225	https://www.mbris.kr
horneri	Post-2000yr	129.472917	36.697167	129.475	36.675	https://www.mbris.kr
horneri	Post-2000yr	129.419583	36.943889	129.425	36.925	https://www.mbris.kr
horneri	Post-2000yr	128.262222	34.915833	128.225	34.925	https://www.mbris.kr
horneri	Post-2000yr	128.142222	34.826667	128.125	34.825	https://www.mbris.kr
horneri	Post-2000yr	129.123914	35.153083	129.125	35.075	https://www.mbris.kr
horneri	Post-2000yr	128.898822	37.813122	128.925	37.825	https://www.mbris.kr
horneri	Post-2000yr	128.440731	34.825742	128.425	34.875	https://www.mbris.kr
horneri	Post-2000yr	129.225067	35.215683	129.225	35.175	https://www.mbris.kr
horneri	Post-2000yr	129.570383	36.066464	129.575	36.075	https://www.mbris.kr
horneri	Post-2000yr	129.512919	35.815625	129.525	35.825	https://www.mbris.kr
horneri	Post-2000yr	129.375728	37.126764	129.375	37.125	https://www.mbris.kr
horneri	Post-2000yr	129.413825	37.009844	129.425	37.025	https://www.mbris.kr
horneri	Post-2000yr	126.277278	34.3944	126.275	34.375	https://www.mbris.kr
horneri	Post-2000yr	130.914292	37.507361	130.925	37.525	https://www.mbris.kr
horneri	Post-2000yr	130.846981	37.539658	130.775	37.525	https://www.mbris.kr
horneri	Post-2000yr	127.33035	34.033878	127.325	34.025	https://www.mbris.kr
horneri	Post-2000yr	127.313489	34.040231	127.325	34.025	https://www.mbris.kr
horneri	Post-2000yr	127.324675	34.037317	127.325	34.025	https://www.mbris.kr
horneri	Post-2000yr	130.944889	37.52975	130.925	37.525	https://www.mbris.kr
horneri	Post-2000yr	130.874444	37.453072	130.925	37.475	https://www.mbris.kr
horneri	Post-2000yr	131.863458	37.247403	131.875	37.225	https://www.mbris.kr
horneri	Post-2000yr	126.296422	33.962414	126.275	33.975	https://www.mbris.kr
horneri	Post-2000yr	128.714056	34.799203	128.725	34.775	https://www.mbris.kr
horneri	Post-2000yr	126.467853	35.628839	126.475	35.675	https://www.mbris.kr
horneri	Post-2000yr	126.631564	36.037217	126.625	36.025	https://www.mbris.kr
horneri	Post-2000yr	126.576806	36.032772	126.575	36.025	https://www.mbris.kr
horneri	Post-2000yr	126.626414	36.021369	126.625	36.025	https://www.mbris.kr
horneri	Post-2000yr	127.723936	34.613219	127.675	34.625	https://www.mbris.kr
horneri	Post-2000yr	129.470958	36.743833	129.475	36.775	https://www.mbris.kr
horneri	Post-2000yr	128.99075	37.734592	129.025	37.725	https://www.mbris.kr
horneri	Post-2000yr	127.836072	34.800344	127.825	34.775	https://www.mbris.kr
horneri	Post-2000yr	126.073553	36.227925	126.075	36.175	https://www.mbris.kr
horneri	Post-2000yr	126.077722	36.222917	126.075	36.175	https://www.mbris.kr
horneri	Post-2000yr	129.418325	35.481358	129.425	35.475	https://www.mbris.kr
horneri	Post-2000yr	129.431372	36.416814	129.425	36.375	https://www.mbris.kr
horneri	Post-2000yr	129.568083	36.079944	129.575	36.075	https://www.mbris.kr
horneri	Post-2000yr	129.568092	36.079947	129.575	36.075	https://www.mbris.kr
horneri	Post-2000yr	129.189528	35.159667	129.175	35.125	https://www.mbris.kr
horneri	Post-2000yr	129.189525	35.159669	129.175	35.125	https://www.mbris.kr
horneri	Post-2000yr	128.952217	37.7719	128.975	37.775	https://www.mbris.kr
horneri	Post-2000yr	126.931231	33.424156	126.925	33.425	https://www.mbris.kr
horneri	Post-2000yr	126.56525	33.225139	126.575	33.225	https://www.mbris.kr
horneri	Post-2000yr	126.565247	33.225142	126.575	33.225	https://www.mbris.kr
horneri	Post-2000yr	126.398586	36.368439	126.375	36.375	https://www.mbris.kr
horneri	Post-2000yr	128.739194	38.009764	128.725	38.025	https://www.mbris.kr
horneri	Post-2000yr	126.435975	36.088133	126.425	36.075	https://www.mbris.kr
horneri	Post-2000yr	130.875	37.451667	130.925	37.475	https://www.mbris.kr
horneri	Post-2000yr	130.870408	37.452139	130.925	37.475	https://www.mbris.kr
horneri	Post-2000yr	127.954039	34.731294	127.925	34.725	https://www.mbris.kr
horneri	Post-2000yr	126.290244	37.170661	126.275	37.175	https://www.mbris.kr
horneri	Post-2000yr	128.152617	34.906867	128.175	34.875	https://www.mbris.kr
horneri	Post-2000yr	127.793136	34.630631	127.825	34.625	https://www.mbris.kr
horneri	Post-2000yr	127.776533	34.683667	127.775	34.725	https://www.mbris.kr
horneri	Post-2000yr	130.919789	37.542097	130.925	37.525	https://www.mbris.kr
horneri	Post-2000yr	130.794722	37.513611	130.775	37.525	https://www.mbris.kr
horneri	Post-2000yr	130.835833	37.466389	130.925	37.475	https://www.mbris.kr
horneri	Post-2000yr	127.321458	34.006603	127.325	34.025	https://www.mbris.kr
horneri	Post-2000yr	127.297028	34.043692	127.275	34.025	https://www.mbris.kr
horneri	Post-2000yr	127.295106	34.055444	127.275	34.075	https://www.mbris.kr
horneri	Post-2000yr	129.506244	35.806594	129.525	35.825	https://www.mbris.kr
horneri	Post-2000yr	131.861894	37.239489	131.875	37.225	https://www.mbris.kr
horneri	Post-2000yr	125.451742	34.689336	125.475	34.675	https://www.mbris.kr
horneri	Post-2000yr	125.192761	34.684511	125.175	34.675	https://www.mbris.kr
horneri	Post-2000yr	128.297	34.631611	128.325	34.625	https://www.mbris.kr
horneri	Post-2000yr	128.299194	34.638083	128.325	34.625	https://www.mbris.kr
horneri	Post-2000yr	127.304278	34.064444	127.325	34.075	https://www.mbris.kr
horneri	Post-2000yr	127.317333	34.015389	127.325	34.025	https://www.mbris.kr
horneri	Post-2000yr	128.977083	34.933194	128.975	34.975	https://www.mbris.kr
horneri	Post-2000yr	126.858333	34.193056	126.875	34.225	https://www.mbris.kr
horneri	Post-2000yr	128.468319	34.878978	128.425	34.875	https://www.mbris.kr
horneri	Post-2000yr	127.856722	34.737222	127.875	34.725	https://www.mbris.kr
horneri	Post-2000yr	126.342564	33.230892	126.325	33.225	https://www.mbris.kr
horneri	Post-2000yr	126.5678	33.227567	126.575	33.225	https://www.mbris.kr
horneri	Post-2000yr	129.571481	35.980147	129.575	35.975	https://www.mbris.kr
horneri	Post-2000yr	128.76895	37.961789	128.775	37.975	https://www.mbris.kr
horneri	Post-2000yr	129.415728	36.990114	129.425	36.975	https://www.mbris.kr
horneri	Post-2000yr	129.438056	36.392778	129.425	36.375	https://www.mbris.kr
horneri	Post-2000yr	129.386289	36.22395	129.425	36.175	https://www.mbris.kr
horneri	Post-2000yr	130.94	37.556667	130.925	37.575	https://www.mbris.kr
horneri	Post-2000yr	128.910625	37.810981	128.925	37.825	https://www.mbris.kr
horneri	Post-2000yr	128.921783	37.817356	128.925	37.825	https://www.mbris.kr
horneri	Post-2000yr	128.405156	34.784375	128.375	34.775	https://www.mbris.kr
horneri	Post-2000yr	126.4658	35.624178	126.475	35.575	https://www.mbris.kr
horneri	Post-2000yr	129.225164	35.215675	129.225	35.175	https://www.mbris.kr
horneri	Post-2000yr	126.126053	36.718236	126.125	36.675	https://www.mbris.kr
horneri	Post-2000yr	126.702261	34.297233	126.725	34.275	https://www.mbris.kr
horneri	Post-2000yr	129.440094	35.499022	129.425	35.475	https://www.mbris.kr
horneri	Post-2000yr	129.450822	36.678583	129.475	36.675	https://www.mbris.kr
horneri	Post-2000yr	131.863081	37.245897	131.875	37.225	https://www.mbris.kr
horneri	Post-2000yr	131.871914	37.239583	131.875	37.225	https://www.mbris.kr
horneri	Post-2000yr	130.794008	37.514228	130.775	37.525	https://www.mbris.kr
horneri	Post-2000yr	126.158642	36.8284	126.175	36.825	https://www.mbris.kr
horneri	Post-2000yr	126.171369	36.840653	126.175	36.825	https://www.mbris.kr
horneri	Post-2000yr	126.129956	36.748011	126.125	36.775	https://www.mbris.kr
horneri	Post-2000yr	126.335042	36.437514	126.325	36.425	https://www.mbris.kr
horneri	Post-2000yr	129.127328	35.153292	129.175	35.125	https://www.mbris.kr
horneri	Post-2000yr	126.880083	34.152833	126.825	34.175	https://www.mbris.kr
horneri	Post-2000yr	130.939225	37.532028	130.925	37.525	https://www.mbris.kr
horneri	Post-2000yr	130.874511	37.449956	130.925	37.475	https://www.mbris.kr
horneri	Post-2000yr	127.28605	34.026233	127.275	34.025	https://www.mbris.kr
horneri	Post-2000yr	127.307033	34.008683	127.325	34.025	https://www.mbris.kr
horneri	Post-2000yr	131.872222	37.239778	131.875	37.225	https://www.mbris.kr
horneri	Post-2000yr	131.863556	37.243083	131.875	37.225	https://www.mbris.kr
horneri	Post-2000yr	128.685606	34.809872	128.675	34.775	https://www.mbris.kr
horneri	Post-2000yr	127.794444	34.6915	127.825	34.675	https://www.mbris.kr
horneri	Post-2000yr	127.637194	34.624	127.625	34.625	https://www.mbris.kr
horneri	Post-2000yr	127.795361	34.627278	127.825	34.625	https://www.mbris.kr
horneri	Post-2000yr	126.467456	35.626703	126.475	35.675	https://www.mbris.kr
horneri	Post-2000yr	127.459556	34.525111	127.475	34.525	https://www.mbris.kr
horneri	Post-2000yr	127.31725	34.0125	127.325	34.025	https://www.mbris.kr
horneri	Post-2000yr	126.503794	36.327747	126.475	36.325	https://www.mbris.kr
horneri	Post-2000yr	126.075556	36.231278	126.075	36.175	https://www.mbris.kr
horneri	Post-2000yr	125.967278	36.123222	125.975	36.225	https://www.mbris.kr
horneri	Post-2000yr	131.861389	37.243556	131.875	37.225	https://www.mbris.kr
horneri	Post-2000yr	131.86885	37.238325	131.875	37.225	https://www.mbris.kr
horneri	Post-2000yr	125.096917	34.093111	125.075	34.075	https://www.mbris.kr
horneri	Post-2000yr	131.865375	37.239464	131.875	37.225	https://www.mbris.kr
horneri	Post-2000yr	131.866506	37.248911	131.875	37.225	https://www.mbris.kr
horneri	Post-2000yr	131.863786	37.247775	131.875	37.225	https://www.mbris.kr
horneri	Post-2000yr	128.421753	38.510378	128.425	38.525	https://www.mbris.kr
horneri	Post-2000yr	128.990311	37.735136	129.025	37.725	https://www.mbris.kr
horneri	Post-2000yr	129.318014	37.289306	129.325	37.325	https://www.mbris.kr
horneri	Post-2000yr	129.327589	37.263697	129.325	37.325	https://www.mbris.kr
horneri	Post-2000yr	129.56595	35.989906	129.575	35.975	https://www.mbris.kr
horneri	Post-2000yr	129.415369	36.600106	129.425	36.625	https://www.mbris.kr
horneri	Post-2000yr	126.762778	34.302778	126.775	34.325	https://www.mbris.kr
horneri	Post-2000yr	128.830492	37.906056	128.825	37.925	https://www.mbris.kr
horneri	Post-2000yr	129.431194	36.5635	129.425	36.575	https://www.mbris.kr
horneri	Post-2000yr	130.814256	37.523353	130.775	37.525	https://www.mbris.kr
horneri	Post-2000yr	130.819956	37.526619	130.775	37.525	https://www.mbris.kr
horneri	Post-2000yr	128.518333	38.3675	128.525	38.375	https://www.mbris.kr
horneri	Post-2000yr	128.993333	37.738611	129.025	37.725	https://www.mbris.kr
macrocarpum	Pre-2000yr	126.246967	36.687253	126.225	36.675	Lee and Kang 2002
macrocarpum	Pre-2000yr	125.10255	34.099567	125.125	34.075	Lee and Kang 2002
macrocarpum	Pre-2000yr	129.399906	36.047214	129.425	36.025	Lee and Kang 2002
macrocarpum	Pre-2000yr	129.463517	36.929039	129.425	36.925	Lee and Kang 2002
macrocarpum	Pre-2000yr	126.159475	33.324669	126.125	33.325	Lee and Kang 2002
macrocarpum	Pre-2000yr	126.263339	33.179858	126.275	33.175	Lee and Kang 2002
macrocarpum	Pre-2000yr	126.609928	33.236383	126.625	33.225	Lee and Kang 2002
macrocarpum	Pre-2000yr	126.744217	33.274992	126.725	33.275	Lee and Kang 2002
macrocarpum	Pre-2000yr	126.850642	33.318711	126.875	33.325	Lee and Kang 2002
macrocarpum	Pre-2000yr	126.93665	33.504053	126.925	33.525	Lee and Kang 2002
macrocarpum	Pre-2000yr	126.493239	36.145158	126.475	36.125	https://www.mbris.kr
macrocarpum	Post-2000yr	128.154644	34.9073	128.175	34.875	https://www.mbris.kr
macrocarpum	Post-2000yr	126.252703	33.408383	126.225	33.425	https://www.mbris.kr
macrocarpum	Post-2000yr	126.635444	33.921297	126.625	33.925	https://www.mbris.kr
macrocarpum	Post-2000yr	126.846736	33.533131	126.825	33.575	https://www.mbris.kr
macrocarpum	Post-2000yr	128.877453	37.840994	128.875	37.875	https://www.mbris.kr
macrocarpum	Post-2000yr	126.3	33.224444	126.325	33.225	https://www.mbris.kr
macrocarpum	Post-2000yr	126.56705	33.227403	126.575	33.225	https://www.mbris.kr
macrocarpum	Post-2000yr	126.5138	33.218139	126.525	33.225	https://www.mbris.kr
macrocarpum	Post-2000yr	126.564914	33.227522	126.575	33.225	https://www.mbris.kr
macrocarpum	Post-2000yr	126.656975	33.54795	126.675	33.575	https://www.mbris.kr
macrocarpum	Post-2000yr	127.307111	34.027611	127.325	34.025	https://www.mbris.kr
macrocarpum	Post-2000yr	128.786869	37.946336	128.775	37.975	https://www.mbris.kr
macrocarpum	Post-2000yr	126.518611	33.231944	126.525	33.225	https://www.mbris.kr
macrocarpum	Post-2000yr	128.731547	34.5355	128.725	34.525	https://www.mbris.kr
macrocarpum	Post-2000yr	126.222222	33.411111	126.225	33.425	https://www.mbris.kr
macrocarpum	Post-2000yr	129.122222	37.521667	129.125	37.575	https://www.mbris.kr
macrocarpum	Post-2000yr	129.32865	37.26285	129.325	37.325	https://www.mbris.kr
macrocarpum	Post-2000yr	128.571631	34.660772	128.575	34.675	https://www.mbris.kr
macrocarpum	Post-2000yr	129.49995	35.795417	129.525	35.775	https://www.mbris.kr
macrocarpum	Post-2000yr	129.452378	35.613961	129.475	35.625	https://www.mbris.kr
macrocarpum	Post-2000yr	126.515833	33.215556	126.525	33.225	https://www.mbris.kr
macrocarpum	Post-2000yr	126.563167	33.22605	126.575	33.225	https://www.mbris.kr
macrocarpum	Post-2000yr	129.563611	35.99	129.575	35.975	https://www.mbris.kr
macrocarpum	Post-2000yr	129.546111	36.082222	129.525	36.075	https://www.mbris.kr
macrocarpum	Post-2000yr	126.563975	34.213217	126.575	34.225	https://www.mbris.kr
macrocarpum	Post-2000yr	127.793208	34.630731	127.825	34.625	https://www.mbris.kr
macrocarpum	Post-2000yr	126.443436	33.498328	126.425	33.525	https://www.mbris.kr
macrocarpum	Post-2000yr	126.425936	33.495464	126.425	33.525	https://www.mbris.kr
macrocarpum	Post-2000yr	128.159131	34.908247	128.175	34.875	https://www.mbris.kr
macrocarpum	Post-2000yr	129.237314	35.258728	129.275	35.275	https://www.mbris.kr
macrocarpum	Post-2000yr	129.195644	35.163156	129.225	35.175	https://www.mbris.kr
macrocarpum	Post-2000yr	129.510269	35.812022	129.525	35.825	https://www.mbris.kr
macrocarpum	Post-2000yr	129.273217	35.323533	129.275	35.275	https://www.mbris.kr
macrocarpum	Post-2000yr	126.916892	33.434447	126.925	33.425	https://www.mbris.kr
macrocarpum	Post-2000yr	126.925244	33.436058	126.925	33.425	https://www.mbris.kr
macrocarpum	Post-2000yr	126.568033	33.227583	126.575	33.225	https://www.mbris.kr
macrocarpum	Post-2000yr	126.226619	33.409347	126.225	33.425	https://www.mbris.kr
macrocarpum	Post-2000yr	127.323586	34.021306	127.325	34.025	https://www.mbris.kr
macrocarpum	Post-2000yr	129.559733	36.081542	129.575	36.075	https://www.mbris.kr
macrocarpum	Post-2000yr	126.562658	33.234714	126.575	33.225	https://www.mbris.kr
macrocarpum	Post-2000yr	126.30225	33.449072	126.325	33.475	https://www.mbris.kr
macrocarpum	Post-2000yr	129.551722	36.084528	129.575	36.075	https://www.mbris.kr
macrocarpum	Post-2000yr	129.500361	35.796694	129.525	35.775	https://www.mbris.kr
macrocarpum	Post-2000yr	129.551736	36.084531	129.575	36.075	https://www.mbris.kr
macrocarpum	Post-2000yr	129.500361	35.796708	129.525	35.775	https://www.mbris.kr
macrocarpum	Post-2000yr	126.3323	33.956897	126.325	33.975	https://www.mbris.kr
macrocarpum	Post-2000yr	126.344917	33.954011	126.325	33.975	https://www.mbris.kr
macrocarpum	Post-2000yr	128.238056	34.885556	128.225	34.875	https://www.mbris.kr
macrocarpum	Post-2000yr	128.262222	34.915833	128.225	34.925	https://www.mbris.kr
macrocarpum	Post-2000yr	128.256944	34.9125	128.225	34.925	https://www.mbris.kr
macrocarpum	Post-2000yr	126.147594	33.312778	126.125	33.325	https://www.mbris.kr
macrocarpum	Post-2000yr	126.544606	33.238875	126.525	33.225	https://www.mbris.kr
macrocarpum	Post-2000yr	126.075772	36.231442	126.075	36.175	https://www.mbris.kr
macrocarpum	Post-2000yr	129.554403	36.086833	129.575	36.075	https://www.mbris.kr
macrocarpum	Post-2000yr	128.988867	37.737042	129.025	37.725	https://www.mbris.kr
macrocarpum	Post-2000yr	126.302222	33.448889	126.325	33.475	https://www.mbris.kr
macrocarpum	Post-2000yr	126.805278	34.326111	126.825	34.325	https://www.mbris.kr
macrocarpum	Post-2000yr	127.313489	34.040231	127.325	34.025	https://www.mbris.kr
macrocarpum	Post-2000yr	127.33035	34.033878	127.325	34.025	https://www.mbris.kr
macrocarpum	Post-2000yr	127.324675	34.037317	127.325	34.025	https://www.mbris.kr
macrocarpum	Post-2000yr	126.251083	33.989056	126.275	33.975	https://www.mbris.kr
macrocarpum	Post-2000yr	126.296417	33.962417	126.275	33.975	https://www.mbris.kr
macrocarpum	Post-2000yr	126.296422	33.962414	126.275	33.975	https://www.mbris.kr
macrocarpum	Post-2000yr	126.251081	33.989067	126.275	33.975	https://www.mbris.kr
macrocarpum	Post-2000yr	126.593111	34.161806	126.575	34.175	https://www.mbris.kr
macrocarpum	Post-2000yr	126.593056	34.161667	126.575	34.175	https://www.mbris.kr
macrocarpum	Post-2000yr	126.563056	34.139722	126.575	34.125	https://www.mbris.kr
macrocarpum	Post-2000yr	126.593111	34.161811	126.575	34.175	https://www.mbris.kr
macrocarpum	Post-2000yr	126.301	34.571611	126.275	34.625	https://www.mbris.kr
macrocarpum	Post-2000yr	129.415417	36.601694	129.425	36.625	https://www.mbris.kr
macrocarpum	Post-2000yr	129.433889	36.481667	129.475	36.525	https://www.mbris.kr
macrocarpum	Post-2000yr	129.525572	35.906969	129.525	35.925	https://www.mbris.kr
macrocarpum	Post-2000yr	126.938875	33.462258	126.925	33.475	https://www.mbris.kr
macrocarpum	Post-2000yr	126.332364	36.509139	126.325	36.525	https://www.mbris.kr
macrocarpum	Post-2000yr	129.577269	36.026028	129.575	36.075	https://www.mbris.kr
macrocarpum	Post-2000yr	129.559839	36.081444	129.575	36.075	https://www.mbris.kr
macrocarpum	Post-2000yr	130.919789	37.542097	130.925	37.525	https://www.mbris.kr
macrocarpum	Post-2000yr	127.321458	34.006603	127.325	34.025	https://www.mbris.kr
macrocarpum	Post-2000yr	127.295106	34.055444	127.275	34.075	https://www.mbris.kr
macrocarpum	Post-2000yr	127.317333	34.015389	127.325	34.025	https://www.mbris.kr
macrocarpum	Post-2000yr	127.304278	34.064444	127.325	34.075	https://www.mbris.kr
macrocarpum	Post-2000yr	128.297	34.631611	128.325	34.625	https://www.mbris.kr
macrocarpum	Post-2000yr	126.844778	34.202972	126.825	34.225	https://www.mbris.kr
macrocarpum	Post-2000yr	128.974083	34.933861	128.975	34.975	https://www.mbris.kr
macrocarpum	Post-2000yr	131.871914	37.239583	131.875	37.225	https://www.mbris.kr
macrocarpum	Post-2000yr	126.286047	33.936911	126.275	33.975	https://www.mbris.kr
macrocarpum	Post-2000yr	128.377442	34.828292	128.375	34.875	https://www.mbris.kr
macrocarpum	Post-2000yr	131.863081	37.245897	131.875	37.225	https://www.mbris.kr
macrocarpum	Post-2000yr	128.951961	34.884461	128.975	34.975	https://www.mbris.kr
macrocarpum	Post-2000yr	127.28605	34.026233	127.275	34.025	https://www.mbris.kr
macrocarpum	Post-2000yr	130.874511	37.449956	130.925	37.475	https://www.mbris.kr
macrocarpum	Post-2000yr	126.351064	33.983867	126.375	33.975	https://www.mbris.kr
macrocarpum	Post-2000yr	126.294769	33.963408	126.275	33.975	https://www.mbris.kr
macrocarpum	Post-2000yr	126.599181	33.228217	126.575	33.225	https://www.mbris.kr
macrocarpum	Post-2000yr	126.224389	33.417944	126.225	33.425	https://www.mbris.kr
macrocarpum	Post-2000yr	126.349611	33.984028	126.325	33.975	https://www.mbris.kr
macrocarpum	Post-2000yr	126.663056	33.545833	126.675	33.575	https://www.mbris.kr
macrocarpum	Post-2000yr	131.865375	37.239464	131.875	37.225	https://www.mbris.kr
macrocarpum	Post-2000yr	131.863786	37.247775	131.875	37.225	https://www.mbris.kr
patens	Pre-2000yr	126.507294	37.062672	126.525	37.075	Lee and Kang 2002
patens	Pre-2000yr	126.227475	36.694639	126.225	36.675	Lee and Kang 2002
patens	Pre-2000yr	126.369308	36.413847	126.375	36.375	Lee and Kang 2002
patens	Pre-2000yr	125.898239	34.768686	125.875	34.775	Lee and Kang 2002
patens	Pre-2000yr	126.052697	34.306394	126.075	34.325	Lee and Kang 2002
patens	Pre-2000yr	126.336333	34.412528	126.325	34.375	Lee and Kang 2002
patens	Pre-2000yr	126.679728	34.305592	126.675	34.275	Lee and Kang 2002
patens	Pre-2000yr	127.128244	34.528839	127.125	34.525	Lee and Kang 2002
patens	Pre-2000yr	127.730383	34.729567	127.725	34.725	Lee and Kang 2002
patens	Pre-2000yr	127.827336	34.947519	127.825	34.925	Lee and Kang 2002
patens	Pre-2000yr	128.047389	34.713919	128.075	34.725	Lee and Kang 2002
patens	Pre-2000yr	129.199217	35.178083	129.225	35.175	Lee and Kang 2002
patens	Pre-2000yr	129.450267	35.614697	129.475	35.625	Lee and Kang 2002
patens	Pre-2000yr	129.550089	36.084861	129.575	36.075	Lee and Kang 2002
patens	Pre-2000yr	130.803319	37.503986	130.775	37.525	Lee and Kang 2002
patens	Pre-2000yr	130.897128	37.473711	130.925	37.475	Lee and Kang 2002
patens	Pre-2000yr	131.862264	37.242592	131.875	37.225	Lee and Kang 2002
patens	Pre-2000yr	131.872119	37.239453	131.875	37.225	Lee and Kang 2002
patens	Pre-2000yr	126.532306	33.520217	126.525	33.525	Lee and Kang 2002
patens	Pre-2000yr	126.163986	33.337178	126.175	33.375	Lee and Kang 2002
patens	Pre-2000yr	126.164597	33.309617	126.125	33.325	Lee and Kang 2002
patens	Pre-2000yr	126.479444	33.226328	126.475	33.225	Lee and Kang 2002
patens	Pre-2000yr	126.621525	33.249414	126.625	33.225	Lee and Kang 2002
patens	Pre-2000yr	126.921939	33.444003	126.925	33.425	Lee and Kang 2002
patens	Pre-2000yr	126.950822	33.493383	126.975	33.475	Lee and Kang 2002
patens	Pre-2000yr	126.759775	33.557867	126.775	33.575	Lee and Kang 2002
patens	Pre-2000yr	126.263594	35.573414	126.275	35.575	https://www.mbris.kr
patens	Post-2000yr	128.567519	34.770769	128.575	34.775	https://www.mbris.kr
patens	Post-2000yr	126.323956	33.897125	126.325	33.875	https://www.mbris.kr
patens	Post-2000yr	127.312306	34.025694	127.325	34.025	https://www.mbris.kr
patens	Post-2000yr	126.564914	33.227522	126.575	33.225	https://www.mbris.kr
patens	Post-2000yr	126.200306	34.368997	126.225	34.325	https://www.mbris.kr
patens	Post-2000yr	129.49995	35.795417	129.525	35.775	https://www.mbris.kr
patens	Post-2000yr	129.50725	35.806572	129.525	35.825	https://www.mbris.kr
patens	Post-2000yr	126.567778	33.2275	126.575	33.225	https://www.mbris.kr
patens	Post-2000yr	126.515833	33.215556	126.525	33.225	https://www.mbris.kr
patens	Post-2000yr	126.518611	33.231944	126.525	33.225	https://www.mbris.kr
patens	Post-2000yr	126.454194	33.500389	126.475	33.525	https://www.mbris.kr
patens	Post-2000yr	129.046667	37.648056	129.075	37.625	https://www.mbris.kr
patens	Post-2000yr	130.814528	37.528028	130.775	37.525	https://www.mbris.kr
patens	Post-2000yr	129.210547	35.183639	129.225	35.175	https://www.mbris.kr
patens	Post-2000yr	129.226494	35.216994	129.225	35.175	https://www.mbris.kr
patens	Post-2000yr	129.221056	35.219289	129.225	35.175	https://www.mbris.kr
patens	Post-2000yr	129.190967	35.160072	129.225	35.175	https://www.mbris.kr
patens	Post-2000yr	128.731547	34.5355	128.725	34.525	https://www.mbris.kr
patens	Post-2000yr	126.730389	33.560342	126.725	33.575	https://www.mbris.kr
patens	Post-2000yr	125.129214	34.048261	125.125	34.025	https://www.mbris.kr
patens	Post-2000yr	128.159131	34.908247	128.175	34.875	https://www.mbris.kr
patens	Post-2000yr	128.786869	37.946336	128.775	37.975	https://www.mbris.kr
patens	Post-2000yr	127.323586	34.021306	127.325	34.025	https://www.mbris.kr
patens	Post-2000yr	127.315378	34.014247	127.325	34.025	https://www.mbris.kr
patens	Post-2000yr	127.304231	34.019944	127.325	34.025	https://www.mbris.kr
patens	Post-2000yr	129.428481	37.059547	129.425	37.075	https://www.mbris.kr
patens	Post-2000yr	126.358219	33.727833	126.375	33.725	https://www.mbris.kr
patens	Post-2000yr	129.506244	35.806594	129.525	35.825	https://www.mbris.kr
patens	Post-2000yr	129.194497	35.161039	129.225	35.175	https://www.mbris.kr
patens	Post-2000yr	126.967964	33.504903	126.975	33.525	https://www.mbris.kr
patens	Post-2000yr	126.694289	34.306689	126.675	34.275	https://www.mbris.kr
patens	Post-2000yr	126.147594	33.312778	126.125	33.325	https://www.mbris.kr
patens	Post-2000yr	129.423972	37.054811	129.425	37.075	https://www.mbris.kr
patens	Post-2000yr	126.393072	33.477681	126.325	33.475	https://www.mbris.kr
patens	Post-2000yr	126.312217	33.943361	126.325	33.925	https://www.mbris.kr
patens	Post-2000yr	128.609053	38.164089	128.625	38.175	https://www.mbris.kr
patens	Post-2000yr	128.984528	37.742025	128.975	37.775	https://www.mbris.kr
patens	Post-2000yr	124.656028	37.950967	124.625	37.925	https://www.mbris.kr
patens	Post-2000yr	131.870853	37.240486	131.875	37.225	https://www.mbris.kr
patens	Post-2000yr	131.868311	37.238389	131.875	37.225	https://www.mbris.kr
patens	Post-2000yr	131.861894	37.239489	131.875	37.225	https://www.mbris.kr
patens	Post-2000yr	125.093611	34.075889	125.075	34.075	https://www.mbris.kr
patens	Post-2000yr	131.863786	37.247775	131.875	37.225	https://www.mbris.kr
patens	Post-2000yr	130.875	37.451667	130.925	37.475	https://www.mbris.kr
patens	Post-2000yr	126.575	33.208333	126.575	33.225	https://www.mbris.kr
patens	Post-2000yr	130.857447	37.459653	130.925	37.475	https://www.mbris.kr
patens	Post-2000yr	131.867689	37.239342	131.875	37.225	https://www.mbris.kr
patens	Post-2000yr	131.863081	37.245897	131.875	37.225	https://www.mbris.kr
patens	Post-2000yr	131.866297	37.240317	131.875	37.225	https://www.mbris.kr
patens	Post-2000yr	127.871036	34.727714	127.875	34.725	https://www.mbris.kr
patens	Post-2000yr	125.094139	34.091528	125.075	34.075	https://www.mbris.kr
patens	Post-2000yr	125.096917	34.093111	125.075	34.075	https://www.mbris.kr
patens	Post-2000yr	126.256944	33.420556	126.225	33.425	https://www.mbris.kr
patens	Post-2000yr	131.866506	37.248911	131.875	37.225	https://www.mbris.kr
piluliferum	Pre-2000yr	126.1315	36.744583	126.125	36.775	Lee and Kang 2002
piluliferum	Pre-2000yr	126.073922	36.229036	126.075	36.175	Lee and Kang 2002
piluliferum	Pre-2000yr	126.044608	35.872278	126.075	35.875	Lee and Kang 2002
piluliferum	Pre-2000yr	126.023008	34.309486	126.025	34.325	Lee and Kang 2002
piluliferum	Pre-2000yr	126.391319	33.995794	126.375	33.975	Lee and Kang 2002
piluliferum	Pre-2000yr	126.513872	34.128517	126.475	34.125	Lee and Kang 2002
piluliferum	Pre-2000yr	126.702231	34.296111	126.725	34.275	Lee and Kang 2002
piluliferum	Pre-2000yr	126.988892	34.554631	127.025	34.575	Lee and Kang 2002
piluliferum	Pre-2000yr	127.708828	34.897225	127.775	34.875	Lee and Kang 2002
piluliferum	Pre-2000yr	128.003772	34.714564	128.025	34.675	Lee and Kang 2002
piluliferum	Pre-2000yr	128.001997	34.652597	128.025	34.675	Lee and Kang 2002
piluliferum	Pre-2000yr	128.707642	34.768903	128.725	34.775	Lee and Kang 2002
piluliferum	Pre-2000yr	128.872922	35.063592	128.875	35.075	Lee and Kang 2002
piluliferum	Pre-2000yr	129.079111	35.101286	129.125	35.075	Lee and Kang 2002
piluliferum	Pre-2000yr	129.192914	35.159675	129.225	35.175	Lee and Kang 2002
piluliferum	Pre-2000yr	129.259386	35.259692	129.275	35.275	Lee and Kang 2002
piluliferum	Pre-2000yr	129.283942	35.325406	129.325	35.325	Lee and Kang 2002
piluliferum	Pre-2000yr	130.866508	37.458783	130.925	37.475	Lee and Kang 2002
piluliferum	Pre-2000yr	131.868125	37.240156	131.875	37.225	Lee and Kang 2002
piluliferum	Pre-2000yr	126.466056	33.507314	126.475	33.525	Lee and Kang 2002
piluliferum	Pre-2000yr	126.163111	33.342106	126.175	33.375	Lee and Kang 2002
piluliferum	Pre-2000yr	126.153656	33.312117	126.125	33.325	Lee and Kang 2002
piluliferum	Pre-2000yr	126.25115	33.215136	126.225	33.225	Lee and Kang 2002
piluliferum	Pre-2000yr	126.458056	33.234792	126.475	33.225	Lee and Kang 2002
piluliferum	Pre-2000yr	126.565525	33.227833	126.575	33.225	Lee and Kang 2002
piluliferum	Pre-2000yr	126.595972	33.229522	126.575	33.225	Lee and Kang 2002
piluliferum	Pre-2000yr	126.912297	33.497267	126.925	33.475	Lee and Kang 2002
piluliferum	Pre-2000yr	126.943172	33.497414	126.925	33.475	Lee and Kang 2002
piluliferum	Pre-2000yr	126.903264	33.523758	126.925	33.525	Lee and Kang 2002
piluliferum	Pre-2000yr	127.388956	34.054181	127.375	34.075	https://www.mbris.kr
piluliferum	Pre-2000yr	126.263594	35.573414	126.275	35.575	https://www.mbris.kr
piluliferum	Pre-2000yr	126.486378	36.399617	126.475	36.375	https://www.mbris.kr
piluliferum	Pre-2000yr	128.567519	34.770769	128.575	34.775	https://www.mbris.kr
piluliferum	Post-2000yr	126.585469	34.158183	126.575	34.175	https://www.mbris.kr
piluliferum	Post-2000yr	128.397653	34.765528	128.375	34.775	https://www.mbris.kr
piluliferum	Post-2000yr	128.384953	34.856269	128.375	34.875	https://www.mbris.kr
piluliferum	Post-2000yr	128.154644	34.9073	128.175	34.875	https://www.mbris.kr
piluliferum	Post-2000yr	126.327406	36.512675	126.325	36.525	https://www.mbris.kr
piluliferum	Post-2000yr	128.567519	34.770769	128.575	34.775	https://www.mbris.kr
piluliferum	Post-2000yr	126.5138	33.218139	126.525	33.225	https://www.mbris.kr
piluliferum	Post-2000yr	126.172144	36.842608	126.175	36.825	https://www.mbris.kr
piluliferum	Post-2000yr	128.638808	34.76895	128.675	34.775	https://www.mbris.kr
piluliferum	Post-2000yr	126.952222	33.491667	126.975	33.475	https://www.mbris.kr
piluliferum	Post-2000yr	126.943056	33.510278	126.925	33.525	https://www.mbris.kr
piluliferum	Post-2000yr	128.159131	34.908247	128.175	34.875	https://www.mbris.kr
piluliferum	Post-2000yr	129.350383	35.355056	129.375	35.375	https://www.mbris.kr
piluliferum	Post-2000yr	128.440731	34.825742	128.425	34.875	https://www.mbris.kr
piluliferum	Post-2000yr	127.315378	34.014247	127.325	34.025	https://www.mbris.kr
piluliferum	Post-2000yr	127.304231	34.019944	127.325	34.025	https://www.mbris.kr
piluliferum	Post-2000yr	128.238056	34.885556	128.225	34.875	https://www.mbris.kr
piluliferum	Post-2000yr	128.207222	34.9075	128.225	34.925	https://www.mbris.kr
piluliferum	Post-2000yr	128.206667	34.919722	128.225	34.925	https://www.mbris.kr
piluliferum	Post-2000yr	128.256944	34.9125	128.225	34.925	https://www.mbris.kr
piluliferum	Post-2000yr	128.180278	34.884722	128.175	34.875	https://www.mbris.kr
piluliferum	Post-2000yr	128.026114	34.706689	128.025	34.675	https://www.mbris.kr
piluliferum	Post-2000yr	128.026139	34.706889	128.025	34.675	https://www.mbris.kr
piluliferum	Post-2000yr	131.870853	37.240486	131.875	37.225	https://www.mbris.kr
piluliferum	Post-2000yr	131.867953	37.239186	131.875	37.225	https://www.mbris.kr
piluliferum	Post-2000yr	127.313489	34.040231	127.325	34.025	https://www.mbris.kr
piluliferum	Post-2000yr	131.861894	37.239489	131.875	37.225	https://www.mbris.kr
piluliferum	Post-2000yr	126.833303	34.322744	126.825	34.325	https://www.mbris.kr
piluliferum	Post-2000yr	128.629336	34.7361	128.675	34.725	https://www.mbris.kr
piluliferum	Post-2000yr	126.626414	36.021369	126.625	36.025	https://www.mbris.kr
piluliferum	Post-2000yr	126.398583	36.368444	126.375	36.375	https://www.mbris.kr
piluliferum	Post-2000yr	126.398586	36.368439	126.375	36.375	https://www.mbris.kr
piluliferum	Post-2000yr	127.304278	34.064444	127.325	34.075	https://www.mbris.kr
piluliferum	Post-2000yr	128.297	34.631611	128.325	34.625	https://www.mbris.kr
piluliferum	Post-2000yr	131.871914	37.239583	131.875	37.225	https://www.mbris.kr
piluliferum	Post-2000yr	131.866297	37.240317	131.875	37.225	https://www.mbris.kr
piluliferum	Post-2000yr	126.335042	36.437514	126.325	36.425	https://www.mbris.kr
piluliferum	Post-2000yr	131.872222	37.239778	131.875	37.225	https://www.mbris.kr
piluliferum	Post-2000yr	128.531856	34.938044	128.525	34.925	https://www.mbris.kr
piluliferum	Post-2000yr	131.867728	37.239508	131.875	37.225	https://www.mbris.kr
piluliferum	Post-2000yr	126.467456	35.626703	126.475	35.675	https://www.mbris.kr
piluliferum	Post-2000yr	126.351064	33.983867	126.375	33.975	https://www.mbris.kr
piluliferum	Post-2000yr	126.294769	33.963408	126.275	33.975	https://www.mbris.kr
piluliferum	Post-2000yr	131.86885	37.239589	131.875	37.225	https://www.mbris.kr
piluliferum	Post-2000yr	131.86885	37.238325	131.875	37.225	https://www.mbris.kr
piluliferum	Post-2000yr	126.224389	33.417944	126.225	33.425	https://www.mbris.kr
piluliferum	Post-2000yr	128.147417	34.902722	128.125	34.875	https://www.mbris.kr
piluliferum	Post-2000yr	126.349611	33.984028	126.325	33.975	https://www.mbris.kr
piluliferum	Post-2000yr	131.865375	37.239464	131.875	37.225	https://www.mbris.kr
